# Supplementary material for: Establishment and Temporal Validation of Next-Generation Reference Intervals for Routine Hematological Parameters Using Large-Scale Data
Source: Diagnostics (Basel). 2026 Mar 23;16(6):944. doi: 10.3390/diagnostics16060944 (PMC13025947; doi:10.3390/diagnostics16060944)
Supplement: Supplementary file 1 [file diagnostics-16-00944-s001.zip]

Archive with 11 entries (11 files):
- .DS_Store
- Supplemental Figure 1.png
- Supplemental Figure 2.png
- Supplemental Figure 3.png
- Supplemental Figure 4.png
- Supplemental Figure 5.png
- Supplemental Figure 6.png
- Supplemental Figure 7.png
- Supplemental Figure 8.png
- Supplemental Table 1-7.pdf
- Supplemental Table 8-14.pdf
